# Supplementary material for: Wearable Microfluidic Sweat Chip for Detection of Sweat Glucose and pH in Long-Distance Running Exercise
Source: Biosensors (Basel). 2023 Jan 19;13(2):157. doi: 10.3390/bios13020157 (PMC9953063; doi:10.3390/bios13020157)
Supplement: Supplementary file 1 [file biosensors-13-00157-s001.zip]

Archive with 2 entries (2 files):
- biosensors-2105167-supplementary-done.pdf
- biosensors-2105167-Video. S1-Test of water absorption performance of the microfluidic sweat chip.mp4
